# Supplementary material for: Interspecific variation of functional traits in saplings of three Amazonian species under drought stress and recovery
Source: AoB Plants. 2026 Jan 8;18(1):plaf073. doi: 10.1093/aobpla/plaf073 (PMC12833982; doi:10.1093/aobpla/plaf073)
Supplement: plaf073_Supplementary_Data [file plaf073_supplementary_data.zip]

Archive with 2 entries (2 files):
- Supplementary material.docx
- Supporting_Information_Figures.pdf
